# Supplementary material for: Fentanyl Induces Behavioral Sensitization and Decreases Class IIa HDAC Expression-Activity in Brain as Measured by [18F]TFAHA PET Imaging in Female and Male Rats
Source: Brain Sci. 2026 Jun 29;16(7):684. doi: 10.3390/brainsci16070684 (PMC13407376; doi:10.3390/brainsci16070684)
Supplement: Supplementary file 1 [file brainsci-16-00684-s001.zip]

Archive with 1 entries (1 files):
- brainsci-4322663-supplementary.pdf
